# Supplementary material for: Dental Infection Requiring Hospitalisation Is a Public Health Problem in Australia: A Systematic Review Demonstrating an Urgent Need for Published Data
Source: Dent J (Basel). 2023 Apr 4;11(4):97. doi: 10.3390/dj11040097 (PMC10136976; doi:10.3390/dj11040097)
Supplement: Supplementary file 1 [file dentistry-11-00097-s001.zip]

Archive with 1 entries (1 files):
- dentistry-2234566-supplementary.pdf
